# Supplementary material for: Alterations in Gut Microbiota of Infants Born to Mothers with Obesity
Source: Biomedicines. 2025 Mar 31;13(4):838. doi: 10.3390/biomedicines13040838 (PMC12024737; doi:10.3390/biomedicines13040838)
Supplement: Supplementary file 1 [file biomedicines-13-00838-s001.zip]

Archive with 1 entries (1 files):
- biomedicines-3480627-Table S1.xlsx
