# Supplementary material for: Alterations in Gut Microbiota of Infants Born to Mothers with Obesity
Source: Biomedicines. 2025 Mar 31;13(4):838. doi: 10.3390/biomedicines13040838 (PMC12024737; doi:10.3390/biomedicines13040838)
Supplement: Supplementary file 1 [file biomedicines-13-00838-s001.zip › biomedicines-3480627-Table S1.xlsx]

## Sheet: HIER2MetaCys
	pH-r	pH-p	pH-p-num	rankweight-r	rankweight-p	rankweight-p-num
Lipid-Biosynthesis	-0.397111	0.00139476	≤0.001	-0.000670742	0.995412	p=1.0
Fatty-Acid-And-Lipid-Degradation	-0.388384	0.00181254	≤0.01	-0.194514	0.0922297	p=0.09
Noncarbon-Nutrients	-0.368746	0.00318694	≤0.01	-0.270213	0.0182395	≤0.05
Aromatic-Compounds-Biosyn	0.327421	0.00938559	≤0.01	0.378559	0.000746447	≤0.001
Carboxylates-Deg	-0.228232	0.0743987	p=0.07	-0.302409	0.00792796	≤0.01
Cell-Structure-Biosynthesis	0.155819	0.226528	p=0.23	0.416011	0.000185855	≤0.001
Fermentation	0.149843	0.24506	p=0.25	-0.0679639	0.559657	p=0.56
Nucleo-Deg	-0.136732	0.289278	p=0.29	0.0719884	0.536587	p=0.54
Amino-Acid-Degradation	0.121982	0.344926	p=0.34	-0.2204	0.0557277	≤0.05
Pentose-Phosphate-Cycle	-0.119839	0.353532	p=0.35	-0.149055	0.198761	p=0.2
Amino-Acid-Biosynthesis	0.112906	0.382268	p=0.38	0.353536	0.00173143	≤0.01
Carbohydrates-Biosynthesis	0.0937686	0.468508	p=0.47	-0.220127	0.0560402	p=0.06
Carbohydrates-Degradation	-0.0077153	0.952542	p=0.95	-0.368949	0.00103939	≤0.001

## Sheet: HIER3MetaCys
	pH-r	pH-p	pH-p-num	rankweight-r	rankweight-p	rankweight-p-num
Fatty-Acid-Biosynthesis	-0.497006	3.97203e-05	≤0.0001	-0.0827476	0.477306	p=0.48
Polyprenyl-Biosynthesis	-0.480492	7.73473e-05	≤0.0001	-0.12343	0.288111	p=0.29
Coa-Biosynthesis	0.353063	0.00488216	≤0.01	0.281164	0.0138798	≤0.01
Chorismate-Biosynthesis	0.327421	0.00938559	≤0.01	0.378559	0.000746447	≤0.001
Other-Amino-Acid-Biosynthesis	-0.278784	0.0282225	≤0.05	-0.333017	0.00328794	≤0.01
Pur-Nuc-Syn	0.175031	0.173615	p=0.17	0.199156	0.0845731	p=0.08
Vitamin-Biosynthesis	0.149415	0.246428	p=0.25	-0.118968	0.30603	p=0.31
Cell-Wall-Biosynthesis	0.141094	0.274021	p=0.27	0.441677	6.4949e-05	≤0.0001
Polysaccharides-Biosynthesis	0.136304	0.290807	p=0.29	-0.110837	0.340499	p=0.34
Purine-Degradation	-0.135119	0.295061	p=0.3	0.145975	0.208303	p=0.21
Proteinogenic-Amino-Acids-Degradation	0.121982	0.344926	p=0.34	-0.2204	0.0557277	≤0.05
Ind-Amino-Acid-Syn	0.117469	0.363201	p=0.36	0.346199	0.00218838	≤0.01
Deoxyribonucleotide-Biosynthesis	-0.113208	0.380986	p=0.38	-0.181812	0.115982	p=0.12
Phospholipid-Biosynthesis	0.090869	0.482431	p=0.48	0.200908	0.0818174	p=0.08
Sugars-And-Polysaccharides-Degradation	-0.0316932	0.806816	p=0.81	-0.383048	0.000637245	≤0.001

## Sheet: HIER5MetaCys
	pH-r	pH-p	pH-p-num	rankweight-r	rankweight-p	rankweight-p-num
PWY-5971: palmitate biosynthesis (type II fatty acid synthase)	-0.504119	2.94916e-05	≤0.0001	0.0589085	0.613221	p=0.61
PWY-6609: adenine and adenosine salvage III	0.391841	0.00163522	≤0.01	0.293648	0.0100366	≤0.01
PWY-7791: UMP biosynthesis III	0.359064	0.00415724	≤0.01	0.351387	0.00185545	≤0.01
HISDEG-PWY: L-histidine degradation I	0.322218	0.0106484	≤0.01	-0.0829005	0.47649	p=0.48
PWY0-1586: peptidoglycan maturation (meso-diaminopimelate containing)	-0.320336	0.0111402	≤0.01	0.212694	0.0650874	p=0.07
PWY-7790: UMP biosynthesis II	0.318874	0.0115358	≤0.01	0.386498	0.000563462	≤0.001
PWY-7237: myo-, chiro- and scyllo-inositol degradation	0.315116	0.0126084	≤0.01	0.340694	0.00259936	≤0.01
PWY-7977: L-methionine biosynthesis IV	0.312243	0.0134857	≤0.01	-0.0627486	0.590236	p=0.59
PWY-5686: UMP biosynthesis I	0.30904	0.0145247	≤0.01	0.410029	0.00023466	≤0.001
PWY-7688: dTDP-&alpha;-D-ravidosamine and dTDP-4-acetyl-&alpha;-D-ravidosamine biosynthesis	0.284309	0.0251215	≤0.05	-0.121546	0.295591	p=0.3
PEPTIDOGLYCANSYN-PWY: peptidoglycan biosynthesis I (meso-diaminopimelate containing)	0.275708	0.0300843	≤0.05	0.402034	0.000318305	≤0.001
PWY-6387: UDP-N-acetylmuramoyl-pentapeptide biosynthesis I (meso-diaminopimelate containing)	0.274296	0.0309727	≤0.05	0.403472	0.000301496	≤0.001
PWY-6386: UDP-N-acetylmuramoyl-pentapeptide biosynthesis II (lysine-containing)	0.265926	0.036702	≤0.05	0.399393	0.000351461	≤0.001
GLUCOSE1PMETAB-PWY: glucose and glucose-1-phosphate degradation	0.260921	0.0405292	≤0.05	-0.287582	0.0117692	≤0.01
PWY-7456: &beta;-(1,4)-mannan degradation	0.25736	0.043449	≤0.05	-0.249039	0.0300528	≤0.05
PWY-6385: peptidoglycan biosynthesis III (mycobacteria)	0.251579	0.0485556	≤0.05	0.411562	0.000221139	≤0.001
PWY-6122: 5-aminoimidazole ribonucleotide biosynthesis II	0.185318	0.149295	p=0.15	0.374288	0.000865847	≤0.001
PWY-6277: superpathway of 5-aminoimidazole ribonucleotide biosynthesis	0.185318	0.149295	p=0.15	0.374288	0.000865847	≤0.001
PWY-6121: 5-aminoimidazole ribonucleotide biosynthesis I	0.172964	0.178832	p=0.18	0.360818	0.00136475	≤0.001
PWY0-1319: CDP-diacylglycerol biosynthesis II	0.171653	0.182199	p=0.18	0.274813	0.0162831	≤0.05
PWY-5667: CDP-diacylglycerol biosynthesis I	0.17077	0.184491	p=0.18	0.276756	0.0155122	≤0.05
PWY-8178: pentose phosphate pathway (non-oxidative branch) II	0.163761	0.203437	p=0.2	0.221495	0.0544916	≤0.05
PWY-724: superpathway of L-lysine, L-threonine and L-methionine biosynthesis II	0.154129	0.231665	p=0.23	0.412807	0.000210685	≤0.001
PWY66-429: fatty acid biosynthesis initiation (mitochondria)	-0.139153	0.280744	p=0.28	0.211489	0.066659	p=0.07
GLYCOLYSIS: glycolysis I (from glucose 6-phosphate)	0.138901	0.281625	p=0.28	-0.135462	0.243311	p=0.24
PWY-5103: L-isoleucine biosynthesis III	0.119511	0.354859	p=0.35	0.378778	0.000740748	≤0.001
PWY0-1296: purine ribonucleosides degradation	0.108039	0.403245	p=0.4	0.314099	0.00572427	≤0.01
BRANCHED-CHAIN-AA-SYN-PWY: superpathway of branched chain amino acid biosynthesis	0.0979792	0.448682	p=0.45	0.380297	0.000702291	≤0.001
PWY-6527: stachyose degradation	-0.0923062	0.475503	p=0.48	0.401829	0.000320775	≤0.001
PWY-5484: glycolysis II (from fructose 6-phosphate)	0.0915498	0.479143	p=0.48	-0.216554	0.0602518	p=0.06
P124-PWY: Bifidobacterium shunt	0.0879617	0.496609	p=0.5	-0.240213	0.0366059	≤0.05
PWY-5941: glycogen degradation II	-0.0876417	0.498182	p=0.5	0.344351	0.00231934	≤0.01
PWY-622: starch biosynthesis	-0.0856762	0.507904	p=0.51	-0.338248	0.00280326	≤0.01
THRESYN-PWY: superpathway of L-threonine biosynthesis	-0.0656304	0.612292	p=0.61	0.370961	0.00097058	≤0.001
ILEUSYN-PWY: L-isoleucine biosynthesis I (from threonine)	0.0635125	0.623839	p=0.62	0.371701	0.00094636	≤0.001
PWY-6317: D-galactose degradation I (Leloir pathway)	-0.0630083	0.626602	p=0.63	0.397709	0.000374211	≤0.001
NONOXIPENT-PWY: pentose phosphate pathway (non-oxidative branch) I	-0.0431401	0.739189	p=0.74	0.078381	0.500934	p=0.5
FERMENTATION-PWY: mixed acid fermentation	0.028025	0.828816	p=0.83	-0.13649	0.239721	p=0.24
PYRIDOXSYN-PWY: pyridoxal 5'-phosphate biosynthesis I	0.0253407	0.844999	p=0.84	-0.33523	0.00307445	≤0.01
PWY0-845: superpathway of pyridoxal 5'-phosphate biosynthesis and salvage	0.0210542	0.870971	p=0.87	-0.335147	0.00308215	≤0.01
PWY-6168: flavin biosynthesis III (fungi)	0.011127	0.931599	p=0.93	-0.386343	0.000566594	≤0.001
PWY-7238: sucrose biosynthesis II	0.00476533	0.970677	p=0.97	0.419542	0.000161619	≤0.001
VALSYN-PWY: L-valine biosynthesis	-0.00423585	0.973934	p=0.97	0.339135	0.0027277	≤0.01

## Sheet: fecal acidity
	p-value	test	BM, M±Sd	OB, M±Sd
MM	0.000418	Mann-Whitney U rank test	6.88±0.24	6.2±0.23
3DB	0.199095	Ind. T-test	5.97±0.2	5.78±0.17
1MB	0.38965	Mann-Whitney U rank test	6.25±0.43	5.95±0.22
3MB	0.012639	Ind. T-test	6.35±0.36	5.61±0.35
6MB	0.031746	Mann-Whitney U rank test	5.54±0.11	6.31±0.97
